# Supplementary material for: Gastric Cancer and the Daily Intake of the Major Dish Groups Contributing to Sodium Intake: A Case-Control Study in Korea
Source: Nutrients. 2021 Apr 19;13(4):1365. doi: 10.3390/nu13041365 (PMC8072798; doi:10.3390/nu13041365)
Supplement: Supplementary file 1 [file nutrients-13-01365-s001.zip]

Archive with 1 entries (1 files):
- nutrients-1186112-supplementary.pdf
